# Supplementary material for: Size Reduction in Early European Domestic Cattle Relates to Intensification of Neolithic Herding Strategies
Source: PLoS One. 2015 Dec 2;10(12):e0141873. doi: 10.1371/journal.pone.0141873 (PMC4668083; doi:10.1371/journal.pone.0141873)
Supplement: S2 Table — (CSV) [file pone.0141873.s002.csv]

	PhaseCode	Mean LSI	SD LSI	Sample Size	Est. Date	Species	SiteName	Period	Culture	SubCulture
1	AARTS	0.0351839437696506	0.0260025935584745	32	-2585	Sus scrofa domesticus	Aartswoud	LN	Corded Ware	Single Grave
2	AARTS	-0.0053481723397265	0.0285097388249076	48	-2585	Bos taurus	Aartswoud	LN	Corded Ware	Single Grave
3	ABL	-0.0285334512864717	0.0359203924791704	1909	-3377	Bos taurus	Arbon-Bleiche 3	LN	Horgen	NA
4	ABL	0.00326094206729895	0.0460026505753331	322	-3377	Capra hircus	Arbon-Bleiche 3	LN	Horgen	NA
5	ABL	-0.00129178904323662	0.034305328289554	1524	-3377	Sus scrofa domesticus	Arbon-Bleiche 3	LN	Horgen	NA
6	ABL	-0.0218206623226682	0.0509990083516872	397	-3377	Canis familiaris	Arbon-Bleiche 3	LN	Horgen	NA
7	ABL	-0.0127164186578517	0.0368462858574334	67	-3377	Bos primigenius	Arbon-Bleiche 3	LN	Horgen	NA
8	ABL	-0.00663917055921637	0.0301430358948245	774	-3377	Ovis aries	Arbon-Bleiche 3	LN	Horgen	NA
9	ADP	0.0643309060387313	0.0511389155811084	25	-5125	Bos taurus	Aspres del Paradis	EN	Cardial	NA
10	AGER	0.0142732315924815	0.0300872259300002	60	-4150	Canis familiaris	Agernaes	LM	Ertebolle	NA
11	AH	-0.0718094561553618	0.0178190242189143	14	-3950	Canis familiaris	Alleshausen "Hartöschle"	LN	Schussenried	NA
12	ALS	0.0104630124753883	0.0297514867383907	22	-3550	Bos taurus	Alsleben	MN	Baalberge	NA
13	AULS	-0.0144915611725125	0.0388441310629958	15	-2600	Bos taurus(F)	Auvernier, La Saunerie	LN	Auvernier	NA
14	AULS	0.00877418678103927	0.029475582149754	210	-2600	Ovis aries	Auvernier, La Saunerie	LN	Auvernier	NA
15	AULS	-0.0126935201011275	0.0398844644870325	90	-2600	Capra hircus	Auvernier, La Saunerie	LN	Auvernier	NA
16	AULS	0.000694618978571871	0.0576636296647526	138	-2600	Canis familiaris	Auvernier, La Saunerie	LN	Auvernier	NA
17	AULS	-0.0181727485175157	0.0365833024791345	263	-2600	Bos taurus	Auvernier, La Saunerie	LN	Auvernier	NA
18	AULS	0.00613809609127794	0.0477381042578599	101	-2600	Sus scrofa domesticus	Auvernier, La Saunerie	LN	Auvernier	NA
19	BAL1	0.0302682464328354	0.024382141170517	27	-4900	Sus scrofa domesticus	Balloy les Reaudins	EN	Villeneuve-Saint-Germain	NA
20	BAL1	-0.0104613969357375	0.0261357556713969	34	-4900	Ovis aries	Balloy les Reaudins	EN	Villeneuve-Saint-Germain	NA
21	BAL1	0.0448326289202555	0.0427087873557184	232	-4900	Bos taurus	Balloy les Reaudins	EN	Villeneuve-Saint-Germain	NA
22	BAL2	0.0150986526527226	0.0406812221060846	143	-4500	Bos taurus	Balloy les Reaudins	MN	Cerny	NA
23	BR1	0.0536035158163325	0.0291710436863351	32	-5560	Bos taurus	Brunn am Gebirge (Flur Wolfholz)	EN	Linearbandkeramik	Early Linearbandkeramik
24	BRNK	-0.0377923990365388	0.0583702179103275	12	-3432	Bos taurus	Brachnowuku	MN	Trichterbecher	NA
25	BUC	0.0171094364357495	0.0311967134343019	223	-1925	Sus scrofa domesticus	Buchberg	EBA	EBA	NA
26	BUC	-0.0276237323975201	0.0436335634115929	19	-1925	Bos taurus(F)	Buchberg	EBA	EBA	NA
27	BUC	0.0424608142890097	0.0381595586785725	162	-1925	Ovis aries	Buchberg	EBA	EBA	NA
28	BUC	0.0789705477106951	0.0394037693917639	9	-1925	Bos taurus(M)	Buchberg	EBA	EBA	NA
29	BUC	-3.14116470212083e-06	0.0561229894671633	318	-1925	Bos taurus	Buchberg	EBA	EBA	NA
30	BUH	-0.0366569464409208	0.0168884923011966	9	-1900	Bos taurus(F)	Buhuberg	EBA	EBA	NA
31	BUH	0.0487739037083943	0.0606134727903636	2	-1900	Bos taurus(M)	Buhuberg	EBA	EBA	NA
32	BUH	-0.00319316883468802	0.0478156145999114	126	-1900	Bos taurus	Buhuberg	EBA	EBA	NA
33	CALB	-0.00429102659092772	0.0373869395365942	231	-3100	Bos taurus	Calden "Erdwerk"	LN	Wartberg	NA
34	CALB	0.0159546232574828	0.0523941834554118	21	-3100	Sus scrofa domesticus	Calden "Erdwerk"	LN	Wartberg	NA
35	CCZ	0.00372576775459807	0.0384261261795753	29	-1890	Sus scrofa domesticus	Cresta Cazis	EBA	EBA	NA
36	CCZ	0.018709865461156	0.0372508114969151	150	-1890	Ovis aries	Cresta Cazis	EBA	EBA	NA
37	CCZ	-0.00931929028873982	0.0160326753162498	10	-1890	Capra hircus	Cresta Cazis	EBA	EBA	NA
38	CCZ	-0.0173415536340848	0.040498466472978	613	-1890	Bos taurus	Cresta Cazis	EBA	EBA	NA
39	CHAT	0.0312106355246787	0.0369453094673198	27	-4475	Bos taurus	Chatenay Les Patures	MN	Cerny	NA
40	CHL2	-0.00988567166491602	0.0463427147970445	95	-2971	Bos primigenius	Chalain station 3	LN	Clairvaux	NA
41	CHL2	-0.0159906072784716	0.0719862467886423	63	-2971	Bos taurus	Chalain station 3	LN	Clairvaux	NA
42	CHL2	-0.0557207878835894	0.0881865222206792	25	-2971	Sus scrofa domesticus	Chalain station 3	LN	Clairvaux	NA
43	CHL4	0.013866235246069	0.0470872401242844	17	-3040	Bos primigenius	Chalain station 3	LN	Ferrieres	NA
44	CHL4	-0.0135438183181333	0.101500247954365	38	-3040	Bos taurus	Chalain station 3	LN	Ferrieres	NA
45	CHL4	-0.0190198565991055	0.0853221571987276	73	-3040	Sus scrofa domesticus	Chalain station 3	LN	Ferrieres	NA
46	CHL6	-0.00813200300040186	0.122616922265254	54	-3173.5	Bos taurus	Chalain station 3	LN	Horgen	NA
47	CHL6	0.00166641678203959	0.077009159855786	52	-3173.5	Sus scrofa domesticus	Chalain station 3	LN	Horgen	NA
48	CHL6	-0.00315273145917876	0.0347836485462814	184	-3173.5	Bos primigenius	Chalain station 3	LN	Horgen	NA
49	CHL8	-0.0447776175502117	0.0653410046701298	126	-3190.5	Bos taurus	Chalain station 3	LN	Horgen, Ferrieres	NA
50	CHL8	0.00524552291798217	0.0399194106430172	52	-3190.5	Bos primigenius	Chalain station 3	LN	Horgen, Ferrieres	NA
51	CHL8	-0.0106256638144325	0.0681439535094315	323	-3190.5	Sus scrofa domesticus	Chalain station 3	LN	Horgen, Ferrieres	NA
52	CHL8	-0.0404393560041875	0.0278277139521333	33	-3190.5	Canis familiaris	Chalain station 3	LN	Horgen, Ferrieres	NA
53	CLM	-0.0024390082119921	0.0584843203451687	37	-4475	Bos taurus	Chatenay Le Maran	MN	Cerny	NA
54	CSO	-0.0982225471207803	0.190859821966109	22	-4900	Sus scrofa domesticus	La-Croix-Saint-Ouen "le Pré des Isles"	EN	Villeneuve-Saint-Germain	NA
55	CSO	0.0366222723505156	0.0517893692042758	37	-4900	Bos taurus	La-Croix-Saint-Ouen "le Pré des Isles"	EN	Villeneuve-Saint-Germain	NA
56	DH	0.0217384319936938	0.0305278973076636	13	-2400	Ovis aries	Halle, Dölauer Heide	LN	Bernburg	NA
57	DH	0.0126606254902316	0.0321735320448444	22	-2400	Bos taurus	Halle, Dölauer Heide	LN	Bernburg	NA
58	DM1	0.00102327864671692	0.0474289213595693	22	-5050	Bos taurus	Dresden-Mockritz	EN	Linearbandkeramik	NA
59	DUL	-0.0266454787328679	0.0197855280676603	17	-3150	Bos primigenius	Bad Buchau-Dullenried	LN	Horgen	NA
60	ERGO	0.00792340352803627	0.0511631539232034	74	-3522.5	Ovis aries	Ergolding, Fischergasse	LN	Altheim	NA
61	ERGO	-0.0728790908500742	0.13257762934908	17	-3522.5	Capra hircus	Ergolding, Fischergasse	LN	Altheim	NA
62	ERGO	0.0105257587700234	0.053887896007867	158	-3522.5	Bos taurus	Ergolding, Fischergasse	LN	Altheim	NA
63	ERGO	-0.0498456775519643	0.0954187855324787	82	-3522.5	Sus scrofa domesticus	Ergolding, Fischergasse	LN	Altheim	NA
64	FALK	0.017326122849732	0.0383267537724414	37	-4425	Capra hircus	Falkenstein-Schanzboden	MN	Lengyel	NA
65	FALK	0.0441078451250993	0.0647221550736092	25	-4425	Sus scrofa domesticus	Falkenstein-Schanzboden	MN	Lengyel	NA
66	FALK	0.0310849665212464	NA	1	-4425	Bos taurus(F)	Falkenstein-Schanzboden	MN	Lengyel	NA
67	FALK	0.0396323625690962	0.0390433539657511	188	-4425	Bos taurus	Falkenstein-Schanzboden	MN	Lengyel	NA
68	GDEC	-0.043009729535059	0.0179272157939347	25	-2875	Bos taurus(F)	Grotte de Chazelles	LN	Ferrieres, Fontbuisse	NA
69	GDEC	-0.00835405453814586	0.0171825649372522	4	-2875	Bos taurus(M)	Grotte de Chazelles	LN	Ferrieres, Fontbuisse	NA
70	GDEC	-0.0379760246749693	0.0283534549224013	951	-2875	Bos taurus	Grotte de Chazelles	LN	Ferrieres, Fontbuisse	NA
71	GDF	0.0146652130123531	0.0308846188206905	70	-2600	Sus scrofa domesticus	Grotte de Foissac (Jonquieres)	LN	Chalcolithic	NA
72	GDF	-0.0415286823164831	0.0404786453228256	78	-2600	Bos taurus	Grotte de Foissac (Jonquieres)	LN	Chalcolithic	NA
73	GDF	0.0108602548986762	0.0291131281775139	60	-2600	Ovis aries	Grotte de Foissac (Jonquieres)	LN	Chalcolithic	NA
74	GDF	-0.0253958510355866	0.0386171756636743	17	-2600	Capra hircus	Grotte de Foissac (Jonquieres)	LN	Chalcolithic	NA
75	GGB	0.00899185562850075	0.0311708389883222	14	-3700	Sus scrofa domesticus	Grotte du Gardon	MN	Neolithique moyen Bourguignon	NA
76	GGBZ	-0.0554278728560396	0.0722422169790656	29	-2000	Sus scrofa domesticus	Grotte du Gardon	EBA	EBA	NA
77	GGCAM	-0.0196400807852844	0.070396588166745	44	-2600	Sus scrofa domesticus	Grotte du Gardon	LN	Bell Beaker	NA
78	GGCAM	-0.0179746023871098	0.0418633691026984	39	-2600	Bos taurus	Grotte du Gardon	LN	Bell Beaker	NA
79	GNA	0.0275329575039292	0.0265117874945791	12	-5100	Bos taurus(F)	Gnadendorf-Im Vorrain	EN	Linearbandkeramik	NA
80	GNA	0.00842423358844711	0.0600166967736197	30	-5100	Ovis aries	Gnadendorf-Im Vorrain	EN	Linearbandkeramik	NA
81	GNA	0.00118883748176077	0.0308803385042138	32	-5100	Bos primigenius	Gnadendorf-Im Vorrain	EN	Linearbandkeramik	NA
82	GNA	0.0242128023482016	0.0193411301065821	46	-5100	Bos taurus	Gnadendorf-Im Vorrain	EN	Linearbandkeramik	NA
83	GRAV	-0.00815662710195048	0.0241404059435326	55	-3650	Bos taurus	Gravon	MN	Cerny	NA
84	GRYS1	-0.011585489112407	0.0404181781662802	41	-3911	Bos taurus	Grisy sur Seine	LN	Michelsberg	NA
85	GW	0.0149058356629377	0.0217154422708881	21	-5088	Bos primigenius	Gniechowice	EN	Linearbandkeramik	NA
86	GW2	0.0528484637163758	0.035157373747723	58	-4500	Bos taurus	Gniechowice	MN	Stichbandkeramik	NA
87	GW4	0.00375156116838514	0.0576417156124714	41	-3432	Bos taurus	Gniechowice	MN	Trichterbecher	NA
88	HAL	-0.0211378721216796	0.047547407665865	15	-3050	Bos taurus	Haldensleben	MN	Trichterbecher	Trichterbecher South Group
89	HENE1	-0.0542605603422556	0.0320251874568957	15	-4050	Canis familiaris	Heilbronn-Neckargartach, Hetzenberg	LN	Michelsberg	NA
90	HENE1	-0.034724674230073	0.0473055569234216	37	-4050	Bos taurus(F)	Heilbronn-Neckargartach, Hetzenberg	LN	Michelsberg	NA
91	HENE1	-0.0201259611812481	0.0349919409942896	19	-4050	Capra hircus	Heilbronn-Neckargartach, Hetzenberg	LN	Michelsberg	NA
92	HENE1	-0.000767202602501463	0.0350716868073287	482	-4050	Bos taurus	Heilbronn-Neckargartach, Hetzenberg	LN	Michelsberg	NA
93	HENE1	0.0231784853466565	0.0449196911110288	31	-4050	Bos taurus(M)	Heilbronn-Neckargartach, Hetzenberg	LN	Michelsberg	NA
94	HENE1	-0.0254137663951508	0.0492099101272775	415	-4050	Ovis aries	Heilbronn-Neckargartach, Hetzenberg	LN	Michelsberg	NA
95	HENE1	0.00248704119760717	0.0395205240521544	48	-4050	Sus scrofa domesticus	Heilbronn-Neckargartach, Hetzenberg	LN	Michelsberg	NA
96	HK	-0.00404489506655306	NA	1	-5050	Bos taurus(F)	Heilbronn "Klingenberg"	EN	Linearbandkeramik	NA
97	HK	0.0390301024670765	0.0534075765664163	28	-5050	Bos taurus	Heilbronn "Klingenberg"	EN	Linearbandkeramik	NA
98	HK	0.0171673751030872	0.0284566936497866	21	-5050	Sus scrofa domesticus	Heilbronn "Klingenberg"	EN	Linearbandkeramik	NA
99	HK2	0.00798655698344194	0.0483237747703653	28	-3700	Capra hircus	Heilbronn "Klingenberg"	MN	Michelsberg	NA
100	HK2	0.00112804382006315	0.0470663974722051	466	-3700	Canis familiaris	Heilbronn "Klingenberg"	MN	Michelsberg	NA
101	HK2	-0.0417573066412915	0.0298548620139716	50	-3700	Bos taurus(F)	Heilbronn "Klingenberg"	MN	Michelsberg	NA
102	HK2	0.0570208993737186	0.0388223240372089	34	-3700	Bos taurus(M)	Heilbronn "Klingenberg"	MN	Michelsberg	NA
103	HK2	0.00892069354458639	0.0592613145056691	238	-3700	Ovis aries	Heilbronn "Klingenberg"	MN	Michelsberg	NA
104	HK2	0.00169709664635831	0.0343863564703744	1117	-3700	Sus scrofa domesticus	Heilbronn "Klingenberg"	MN	Michelsberg	NA
105	HK2	-0.00426741177567042	0.0412029566091391	2273	-3700	Bos taurus	Heilbronn "Klingenberg"	MN	Michelsberg	NA
106	KRP2	0.0559517213617814	0.0354933311624259	16	-2950	Bos taurus(M)	Krusza Podlotowa 2	MN	Trichterbecher	NA
107	KRP2	0.0636995919703038	0.0437909900880698	77	-2950	Bos taurus	Krusza Podlotowa 2	MN	Trichterbecher	NA
108	LAG5	-0.00521229661883101	0.0521987238223276	114	-3400	Bos taurus	Lagiewniki 5	MN	Trichterbecher	NA
109	LD	0.00685373140475782	0.0360954093120735	81	-2850	Bos taurus	Lidsø	MN	Trichterbecher	Trichterbecher South Group
110	LROB	-0.0100240855073521	0.0315438242399998	431	-3750	Bos taurus	La Roberte	MN	Chasseen	NA
111	LROB	-0.0508361687142398	0.0683105159589743	49	-3750	Ovis aries	La Roberte	MN	Chasseen	NA
112	LSMII	0.0366913912740405	0.100988089068906	21	-5250	Bos taurus	Longueil-Sainte-Marie "Butte de Rhuis II"	EN	Villeneuve-Saint-Germain	NA
113	LSMII	0.0259589448712554	0.0541294574236556	44	-5250	Sus scrofa domesticus	Longueil-Sainte-Marie "Butte de Rhuis II"	EN	Villeneuve-Saint-Germain	NA
114	LSMIII	0.0240883520389984	0.0752105255272026	38	-4750	Bos taurus	Longueil-Sainte-Marie "Butte de Rhuis III"	EN	Villeneuve-Saint-Germain	NA
115	MAIX	-0.0321878604572915	0.0237766969937191	18	-4300	Capra hircus	Mairy	LN	Michelsberg	NA
116	MAIX	-0.0153527342281594	0.0251919623825883	367	-4300	Ovis aries	Mairy	LN	Michelsberg	NA
117	MAIX	-0.00880326403965542	0.028103117765754	32	-4300	Canis familiaris	Mairy	LN	Michelsberg	NA
118	MAIX	-0.00898870910494751	0.0352535457829355	1071	-4300	Bos taurus	Mairy	LN	Michelsberg	NA
119	MAIX	0.0270997489123115	0.0250354624549831	35	-4300	Sus scrofa domesticus	Mairy	LN	Michelsberg	NA
120	MAIZ	0.0118087856548843	0.0335149441692648	57	-3911	Bos primigenius	Maizy-sur-Aisne "Les Grands-Aisements"	MN	Michelsberg	NA
121	MAIZ	-0.00282214916251519	0.0413045043488995	27	-3911	Ovis aries	Maizy-sur-Aisne "Les Grands-Aisements"	MN	Michelsberg	NA
122	MAIZ	-0.0523231488404333	0.104608430487013	23	-3911	Sus scrofa domesticus	Maizy-sur-Aisne "Les Grands-Aisements"	MN	Michelsberg	NA
123	MESP2	0.0572592459542687	0.0139139389226769	3	-2750	Bos taurus(M)	Melk-Spielberg	LN	Jevisovice	NA
124	MESP2	0.0129070506871971	0.0369763430425692	27	-2750	Bos taurus	Melk-Spielberg	LN	Jevisovice	NA
125	MIC	0.0187213838112954	0.0258626221654077	21	-4480	Ovis aries	Michelstetten	MN	Lengyel	NA
126	MIC	-0.0150259182924113	0.0358122939086966	43	-4480	Sus scrofa domesticus	Michelstetten	MN	Lengyel	NA
127	MIC	0.00624685306171881	0.0240924741704493	56	-4480	Bos primigenius	Michelstetten	MN	Lengyel	NA
128	MIC	-0.0578787311790728	0.0391381859332174	14	-4480	Canis familiaris	Michelstetten	MN	Lengyel	NA
129	MIC	0.0678662698477771	0.0257447180847515	7	-4480	Bos taurus(M)	Michelstetten	MN	Lengyel	NA
130	MIC	0.0206707240779559	0.0432036871599384	278	-4480	Bos taurus	Michelstetten	MN	Lengyel	NA
131	MIC	0.0208495513227592	0.0169540386304098	22	-4480	Bos taurus(F)	Michelstetten	MN	Lengyel	NA
132	MRO	-0.0139025266972724	0.0440148447159635	40	-3225	Bos taurus	Mrowino 3	MN	Trichterbecher	NA
133	MRO	-0.0295795922279747	0.012868591788757	4	-3225	Bos taurus(F)	Mrowino 3	MN	Trichterbecher	NA
134	MSEE	-0.028730064076191	0.0312701043090922	12	-3550	Bos taurus(F)	See am Mondsee	LN	Mondsee	NA
135	MSEE	-0.0144336482086027	0.030898683088555	45	-3550	Bos taurus	See am Mondsee	LN	Mondsee	NA
136	MSEE	0.012337043052584	0.0202850285315995	6	-3550	Bos taurus(M)	See am Mondsee	LN	Mondsee	NA
137	MW	0.0643963073860617	0.0149535830201209	7	-4600	Bos taurus(M)	Melk-Winden	MN	Lengyel	NA
138	MW	0.0311387429082655	0.0126355238003394	18	-4600	Bos taurus(F)	Melk-Winden	MN	Lengyel	NA
139	MW	0.0455601683477993	0.0326604038867434	207	-4600	Bos taurus	Melk-Winden	MN	Lengyel	NA
140	NBO	0.00659548797059018	0.0361685881019312	86	-2950	Bos taurus	Neukirchen-Bostholm	MN	Trichterbecher	NA
141	NBO	-0.00421263412605277	0.0279388049920647	47	-2950	Sus scrofa domesticus	Neukirchen-Bostholm	MN	Trichterbecher	NA
142	NOY1	0.0294975970754625	0.0371127392597134	78	-4475	Sus scrofa domesticus	Noyen sur seine	MN	Cerny	NA
143	NOY1	0.00254184178166781	0.0458253162181634	162	-4475	Bos taurus	Noyen sur seine	MN	Cerny	NA
144	ODE	-0.0145826034769358	0.0406865025686798	19	-3694	Sus scrofa domesticus	Odenahlen	LN	Pfyn	Pfyn-Altheim
145	ODE	-0.0561999677768206	0.040783311335353	18	-3694	Bos taurus(F)	Odenahlen	LN	Pfyn	Pfyn-Altheim
146	ODE	0.0235100723109374	0.0376232610878659	13	-3694	Bos taurus(M)	Odenahlen	LN	Pfyn	Pfyn-Altheim
147	ODE	-0.0303797887536754	0.0454592517035425	60	-3694	Bos taurus	Odenahlen	LN	Pfyn	Pfyn-Altheim
148	PLARB	0.00129843031765585	0.0372702251554584	40	-3500	Bos primigenius	Grotte des Planches-près-Arbois	MN	Cortaillod	NA
149	POGJ	0.00907486225547203	0.04813127643369	41	-3925	Bos taurus	Podgaj	MN	Trichterbecher	NA
150	PORH	0.023896030372947	0.0331496847650989	113	-5675	Ovis aries	Pont de Roque Haute	EN	Cardial	Impressa
151	PORH	0.015197835205429	0.050593890241982	15	-5675	Capra hircus	Pont de Roque Haute	EN	Cardial	Impressa
152	RADW	0.0801550808211146	0.0516376599919888	60	NA	Canis familiaris	Radlowice	EBA	EBA	NA
153	RAT	0.0702510854711829	0.00883780627729247	2	-5100	Bos taurus(M)	Ratzersdorf-St. Pölten	EN	Linearbandkeramik	NA
154	RAT	0.0400729652800204	0.0306770412352123	47	-5100	Bos taurus	Ratzersdorf-St. Pölten	EN	Linearbandkeramik	NA
155	RAT	-0.0639695571966822	0.126920615391435	26	-5100	Sus scrofa domesticus	Ratzersdorf-St. Pölten	EN	Linearbandkeramik	NA
156	RAT	0.0327381026817469	0.0439727143359071	10	-5100	Bos taurus(F)	Ratzersdorf-St. Pölten	EN	Linearbandkeramik	NA
157	REBA	0.015727263495844	0.0372816041564516	15	-4550	Bos primigenius	Regensburg "Bajuwarenkaserne"	MN	Stichbandkeramik, Oberlauterbach	NA
158	REBA	0.0491752289971835	0.0424907002652482	48	-4550	Bos taurus	Regensburg "Bajuwarenkaserne"	MN	Stichbandkeramik, Oberlauterbach	NA
159	RES	-0.0432393014894148	0.0176974039433626	25	-3735	Canis familiaris	Reute, Schorrenried	LN	Pfyn	Pfyn-Altheim
160	RES	-0.0190296361874828	0.0307924923380618	185	-3735	Bos taurus	Reute, Schorrenried	LN	Pfyn	Pfyn-Altheim
161	RES	-0.00629179408155915	0.0158400304758323	13	-3735	Ovis aries	Reute, Schorrenried	LN	Pfyn	Pfyn-Altheim
162	RES	-0.000210463590767164	0.0313563531829471	59	-3735	Sus scrofa domesticus	Reute, Schorrenried	LN	Pfyn	Pfyn-Altheim
163	SCB3	-0.00469843249576061	0.0212000194421389	24	-2010	Ovis aries	Schleinbach	EBA	EBA	NA
164	SCB3	-0.00355846756502532	0.0459612732027722	331	-2010	Bos taurus	Schleinbach	EBA	EBA	NA
165	SCB3	0.0230564990169505	0.0447255175617221	150	-2010	Canis familiaris	Schleinbach	EBA	EBA	NA
166	SCB3	-0.0332493453805069	0.0259671428627733	48	-2010	Bos taurus(F)	Schleinbach	EBA	EBA	NA
167	SCB3	0.0446257799439589	0.0273069417633176	32	-2010	Bos taurus(M)	Schleinbach	EBA	EBA	NA
168	SCBG	-0.0199131698167294	0.0436469057901203	28	-2950	Canis familiaris	Quenstedt "Schalkenburg"	LN	Bernburg	NA
169	SCBG	-0.000622365722724958	0.0358148955722014	69	-2950	Sus scrofa domesticus	Quenstedt "Schalkenburg"	LN	Bernburg	NA
170	SCBG	0.0184057880478073	0.02372078524929	138	-2950	Ovis aries	Quenstedt "Schalkenburg"	LN	Bernburg	NA
171	SCBG	-0.00343294960639939	0.048583340887447	874	-2950	Bos taurus	Quenstedt "Schalkenburg"	LN	Bernburg	NA
172	SCH	-0.0045810847286822	0.0371899002847863	15	-4400	Bos primigenius	Schernau	MN	Bischheim	NA
173	SCHI	-0.0251530565895749	0.0414841544759179	131	-3505	Bos taurus	Schipluiden-Harnaschpolder	MN	Hazendonk	NA
174	SEEA	-0.00285192825775398	0.0396328596822406	152	-2903	Bos taurus	Seekirch, Achwiesen	LN	Goldberg III	NA
175	SEEA	0.0441393645060187	0.020666406356242	21	-2903	Ovis aries	Seekirch, Achwiesen	LN	Goldberg III	NA
176	SR8	0.00560984764391204	0.0381484527994858	84	-2975	Bos taurus	Śrem 8	MN	Trichterbecher	NA
177	STF	-0.0252136366716362	0.0403313967619176	463	-1875	Bos taurus	Stillfried	EBA	Unetice	NA
178	STF	-0.0263543332399732	0.0253207193792388	74	-1875	Bos taurus(F)	Stillfried	EBA	Unetice	NA
179	STF	0.000200133367599743	0.0296358349464512	113	-1875	Ovis aries	Stillfried	EBA	Unetice	NA
180	STF	0.0351888564439178	0.0288206289072337	31	-1875	Bos taurus(M)	Stillfried	EBA	Unetice	NA
181	STRL1	-0.0700138492221244	0.0594083542821221	5	-5080	Bos taurus(F)	Straubing-Lerchenhaid	EN	Linearbandkeramik	NA
182	STRL1	-0.00675599940181995	0.0309416924032752	22	-5080	Bos primigenius	Straubing-Lerchenhaid	EN	Linearbandkeramik	NA
183	STRL1	0.00215785726362691	0.0302296462794344	28	-5080	Sus scrofa domesticus	Straubing-Lerchenhaid	EN	Linearbandkeramik	NA
184	STRL1	0.059823314665202	0.043521159298243	5	-5080	Bos taurus(M)	Straubing-Lerchenhaid	EN	Linearbandkeramik	NA
185	STRL1	0.0361497706344929	0.0428667503630661	145	-5080	Bos taurus	Straubing-Lerchenhaid	EN	Linearbandkeramik	NA
186	STRL2	0.0724733897068248	0.00132355050411528	2	-4705	Bos taurus(M)	Straubing-Lerchenhaid	MN	Stichbandkeramik	NA
187	STRL2	0.0337463265727328	0.021676107963941	14	-4705	Bos taurus	Straubing-Lerchenhaid	MN	Stichbandkeramik	NA
188	STW	0.00631996071716543	0.0410833360400182	42	-3432	Bos taurus	Strachów 2	MN	Trichterbecher	NA
189	TEM1	-0.0152919849832584	0.0712555890667486	55	-3775	Bos taurus	Hornburg 25 (=Tempelhof)	LN	Michelsberg, Bernburg	NA
190	TEM1	0.0433084004748963	0.0120662840605238	5	-3775	Bos taurus(M)	Hornburg 25 (=Tempelhof)	LN	Michelsberg, Bernburg	NA
191	TEM2	0.0252796270713043	0.0395168608447961	82	-3615	Bos taurus	Hornburg 25 (=Tempelhof)	EBA	EBA	NA
192	TEM2	0.0197401620944053	0.0429751098335242	8	-3615	Bos taurus(F)	Hornburg 25 (=Tempelhof)	EBA	EBA	NA
193	TEM2	0.0753883902472727	0.0682726054044321	5	-3615	Bos taurus(M)	Hornburg 25 (=Tempelhof)	EBA	EBA	NA
194	THIE	-0.00601276938458678	0.0496014233235595	17	-3844	Bos taurus	Thieusis	MN	Michelsberg	NA
195	VAI	0.0172277040732545	0.0230112959218507	205	-5088	Bos taurus(F)	Vaihingen	EN	Linearbandkeramik	NA
196	VAI	-0.0232884313400488	0.0365848791674246	524	-5088	Sus scrofa domesticus	Vaihingen	EN	Linearbandkeramik	NA
197	VAI	-0.00122638635851883	0.0352080301376865	141	-5088	Capra hircus	Vaihingen	EN	Linearbandkeramik	NA
198	VAI	0.0582065209416269	0.0235343604007699	68	-5088	Bos taurus(M)	Vaihingen	EN	Linearbandkeramik	NA
199	VAI	0.0288138294552214	0.0531953486386296	1761	-5088	Bos taurus	Vaihingen	EN	Linearbandkeramik	NA
200	VAI	-0.00121761486915271	0.025275626711305	429	-5088	Bos primigenius	Vaihingen	EN	Linearbandkeramik	NA
201	VAI	-0.0142065735922743	0.0350306632604545	327	-5088	Ovis aries	Vaihingen	EN	Linearbandkeramik	NA
202	VTOL	0.0336087923580513	0.0428136412056581	124	-4150	Sus scrofa domesticus	Villeneuve Tolosane/Cugnaux	MN	Chasseen	NA
203	VTOL	0.0144054982955316	0.0373262145015765	21	-4150	Ovis aries	Villeneuve Tolosane/Cugnaux	MN	Chasseen	NA
204	VTOL	0.00531312114679611	0.0512216795245259	378	-4150	Bos taurus	Villeneuve Tolosane/Cugnaux	MN	Chasseen	NA
205	VTOL	0.00494963395429197	0.0237804416443239	18	-4150	Canis familiaris	Villeneuve Tolosane/Cugnaux	MN	Chasseen	NA
206	WEG12	0.0350886378674057	0.0390424640406189	127	-4499	Bos taurus	Wegierce 12	MN	Lengyel	NA
